# Supplementary material for: Evaluation of the Admission Neutrophil Percentage-to-Albumin Ratio for Predicting the Severity of Acute Pancreatitis
Source: Biomedicines. 2026 Jul 9;14(7):1543. doi: 10.3390/biomedicines14071543 (PMC13404601; doi:10.3390/biomedicines14071543)
Supplement: Supplementary file 1 [file biomedicines-14-01543-s001.zip]

Archive with 1 entries (1 files):
- biomedicines-4398124-supplementary.pdf
